# Supplementary material for: The Concentration of Salivary Extracellular Vesicles Is Related to Obesity
Source: Nutrients. 2024 Aug 9;16(16):2633. doi: 10.3390/nu16162633 (PMC11356876; doi:10.3390/nu16162633)
Supplement: Supplementary file 1 [file nutrients-16-02633-s001.zip]

Archive with 1 entries (1 files):
- nutrients-3115987-supplementary.pdf
